# Supplementary material for: Attentional and affective consequences of technology supported mindfulness training: a randomised, active control, efficacy trial
Source: BMC Psychol. 2016 Nov 29;4:60. doi: 10.1186/s40359-016-0168-6 (PMC5127005; doi:10.1186/s40359-016-0168-6)
Supplement: Additional file 1: — Complete Study Data. Complete study data from the baseline and follow-up assessments and the daily experience sampling data. (CSV 32 kb) [file 40359_2016_168_MOESM1_ESM.csv]

Subject	Group	1_Frieburg	1_PA	1_NA	1_PHQtotal	1_Somatic	1_Depression	1_GeneralAnxiety	1_Panic	1_overall	1_overalhealth	1_physical	1_psych	1_social	1_PTSD	1_Extraversion	1_Agreable	1_Consc	1_Neuroticism	1_Openness	1_BSIsum	1_stroop_cong	1_stroopincon	1_stroop_interference	1BSItotal	1bsianxpropoer	1_forwardspan	1_backspan	Overall1	O1	C1	2_Frieburg	2_PA	2_NA	2_PHQtotal	2_Somatic	2_Depression	2_GeneralAnxiety	2_Panic	2_overall	2_overalhealth	2_physical	2_psych	2_social	2_PTSD	2_Extraversion	2_Agreable	2_Consc	2_Neuroticism
103	1	47	29	25	20	7	7	6	5	4	4	25	21	10	7	35	34	27	17	41	20	380.8540773	501.1262136	120.2721363	25	11	7	7	417.723	0.08952381	0.001904762	50	25	11	17	6	6	5	4	4	4	24	24	14	8	33	34	28	18
104	1	40	29	22	22	7	9	6	4	4	3	27	21	9	8	22	39	27	20	39	22	441.2236842	562.2636364	121.0399522	26	10	6	5	480.615	0.060952381	0.003809524	27	36	15	20	6	9	5	3	4	4	28	22	11	8	22	37	29	17
105	1	33	35	18	28	11	10	7	4	4	4	27	22	12	7	31	41	35	18	49	28	468.21875	535.5566038	67.33785377	32	11	7	5	489.848	0.123809524	0.007619048	42	42	14	21	8	9	4	3	4	4	30	24	14	6	35	42	37	14
106	1	37	32	13	30	11	13	6	5	3	3	26	19	7	8	23	29	39	26	39	30	395.5493562	572.7117117	177.1623555	35	11	5	4	452.715	0.057142857	0	39	29	24	19	6	9	4	4	3	3	26	18	9	8	21	35	39	23
107	1	20	27	31	48	17	21	10	3	4	2	14	13	9	6	23	25	19	32	27	48	446.9104478	639.1411765	192.2307287	51	13	5	3	504.042	0.116190476	0.024761905	21	25	27	38	15	15	8	3	4	4	16	16	12	8	20	22	21	29
108	1	29	40	30	43	14	16	13	4	5	5	26	19	12	6	38	31	20	37	48	43	403.3086957	481.2962963	77.98760064	47	17	7	7	428.228	0.003809524	0.001904762	23	44	17	27	6	15	6	10	5	5	29	23	11	4	34	31	28	29
110	1	38	36	16	14	6	5	3	3	5	5	35	27	13	8	23	42	37	10	29	14	483.4444444	565.2035398	81.75909538	17	6	7	6	510.778	0.045714286	0	49	41	11	14	6	5	3	3	5	5	35	27	13	8	21	45	39	8
113	1	37	26	25	27	10	7	10	4	5	4	26	20	11	6	25	33	29	30	26	27	366.6106195	534.5849057	167.9742862	31	14	7	5	420.241	0.04	0.001904762	34	29	25	26	8	11	7	6	4	4	26	21	8	8	26	32	28	30
115	1	43	37	19	17	7	5	5	3	5	3	28	23	14	8	33	34	29	14	47	17	450.7467249	658.0606061	207.3138812	20	8	7	5	513.32	0.116190476	0.00952381	44	41	21	15	6	5	4	4	5	4	30	23	14	8	31	36	31	16
117	1	44	27	22	20	9	6	5	4	3	3	24	23	9	8	18	45	40	14	46	20	434.4225352	520.8469388	86.42440356	24	9	6	5	461.656	0.04952381	0.003809524	41	29	18	17	6	5	6	4	3	3	22	22	11	8	17	41	32	15
118	1	42	35	20	19	10	6	3	3	5	4	29	24	12	8	26	37	34	13	38	19	468.4186047	503.3267327	34.90812802	22	6	5	3	479.576	0.104761905	0.001904762	38	35	21	29	12	11	6	6	4	4	28	24	12	8	27	31	31	17
119	1	45	34	17	19	6	10	3	4	4	4	29	22	13	8	25	37	26	19	44	19	519.6809524	698.3235294	178.642577	23	7	6	3	563.378	0.179047619	0.001904762	39	36	14	20	6	9	5	4	4	4	31	23	14	8	30	35	26	19
120	1	41	39	39	23	6	11	6	4	3	4	30	21	10	8	21	34	26	17	38	23	590.0958904	760.247191	170.1513006	27	10	6	3	639.263	0.184761905	0.00952381	38	34	18	19	7	7	5	3	3	4	28	22	10	8	26	37	31	18
202	0	41	34	23	21	6	8	7	5	4	4	26	20	11	6	30	37	28	21	34	21	463.4533333	556.245098	92.79176471	26	12	7	5	492.398	0.085714286	0.003809524	39	33	22	19	8	6	5	3	4	3	29	24	14	7	30	38	29	23
204	0	40	38	31	37	9	16	12	7	4	5	27	22	12	8	20	41	24	21	39	37	398.3518519	506.8395062	108.4876543	44	19	6	6	427.939	0.140952381	0	35	37	30	34	9	17	8	4	4	5	25	21	10	7	19	36	24	21
206	0	38	39	9	14	6	5	3	3	4	4	32	27	12	8	30	43	43	9	33	14	495.1094527	566.28125	71.17179726	17	6	6	5	518.114	0.093333333	0.064761905	45	38	10	13	6	4	3	3	4	5	35	27	12	8	31	41	39	11
208	0	40	39	16	18	6	5	7	3	5	4	32	26	13	7	33	33	32	19	43	18	412.6837607	505.2931034	92.60934276	21	10	5	6	443.377	0.00952381	0	35	38	15	26	14	6	6	3	5	4	30	24	12	7	35	33	33	21
209	0	40	38	19	16	6	7	3	3	4	5	30	23	13	8	28	39	36	22	37	16	468.2355769	498.5888889	30.35331197	19	6	4	6	477.403	0.139047619	0.001904762	43	37	15	17	7	6	4	3	4	5	27	23	15	8	30	37	36	19
213	0	49	39	15	15	7	5	3	3	3	4	30	23	13	8	29	34	34	17	32	15	421.1631799	612.3017241	191.1385442	18	6	7	7	483.62	0.20952381	0.005714286	44	35	17	15	6	6	3	3	3	4	29	21	12	8	28	35	34	18
214	0	34	28	24	29	7	16	6	4	3	3	25	16	6	8	20	34	23	25	37	29	436.1863636	531.990991	95.80462735	33	10	7	4	468.314	0.140952381	0	36	28	23	27	6	15	6	3	4	4	25	17	6	4	22	32	23	25
215	0	40	40	21	19	6	7	6	4	5	4	26	22	10	8	31	37	38	16	44	19	378.5738397	470.9464286	92.37258891	23	10	5	6	408.218	0.066666667	0.020952381	44	43	18	18	6	6	6	3	4	4	32	23	11	8	30	36	37	20
216	0	41	27	30	28	9	10	9	4	4	4	28	21	10	8	21	42	28	26	35	28	406.2545455	508.9864865	102.731941	32	13	7	5	432.112	0.001904762	0.001904762	47	33	28	35	11	13	11	7	4	4	31	19	11	8	23	42	31	27
219	0	44	34	24	17	6	6	5	5	4	3	30	22	13	8	27	39	23	19	35	17	533.4027778	630.0108696	96.60809179	22	10	8	5	562.26	0.091428571	0	36	31	35	28	6	12	10	5	3	4	28	17	11	8	22	38	19	23
220	0	36	26	24	27	9	12	6	4	4	4	26	22	9	8	24	17	33	28	46	27	345.4698276	423.4690265	77.99919896	31	10	7	7	371.017	0.001904762	0	33	27	22	31	12	12	7	5	4	4	27	22	10	8	26	18	34	27
222	0	37	32	20	19	6	8	5	3	3	3	25	19	11	8	21	32	40	20	41	19	384.987069	502.6372549	117.6501859	22	8	7	6	420.916	0.078095238	0.005714286	45	33	15	18	7	7	4	3	4	4	25	21	12	8	24	34	37	14
223	0	37	33	23	20	6	9	5	4	4	4	30	23	12	8	33	23	30	22	41	20	516.125	607.7555556	91.63055556	24	9	6	7	542.389	0.12	0.011428571	37	37	15	14	6	5	3	4	4	4	31	22	9	4	34	22	28	22
[truncated: 418 more columns]
